# Supplementary material for: Novel Cell-Penetrating Peptides Derived From Scaffold-Attachment- Factor A Inhibits Cancer Cell Proliferation and Survival
Source: Front Oncol. 2021 Mar 30;11:621825. doi: 10.3389/fonc.2021.621825 (PMC8042391; doi:10.3389/fonc.2021.621825)
Supplement: Supplementary file 1 [file Data_Sheet_1.zip]

Archive with 7 entries (6 files):
- 1/
- 1/.DS_Store
- __MACOSX/1/._.DS_Store
- 1/S. Fig. 1.1.jpg
- __MACOSX/1/._S. Fig. 1.1.jpg
- 1/S. Fig. 1.2.jpg
- __MACOSX/1/._S. Fig. 1.2.jpg
