# Supplementary material for: Novel Cell-Penetrating Peptides Derived From Scaffold-Attachment- Factor A Inhibits Cancer Cell Proliferation and Survival
Source: Front Oncol. 2021 Mar 30;11:621825. doi: 10.3389/fonc.2021.621825 (PMC8042391; doi:10.3389/fonc.2021.621825)
Supplement: Supplementary file 2 [file Data_Sheet_2.zip]

Archive with 13 entries (12 files):
- 2/
- 2/.DS_Store
- __MACOSX/2/._.DS_Store
- 2/S. Fig. 2.4.jpg
- __MACOSX/2/._S. Fig. 2.4.jpg
- 2/S. Fig. 2.5.jpg
- __MACOSX/2/._S. Fig. 2.5.jpg
- 2/S. Fig. 2.1.jpg
- __MACOSX/2/._S. Fig. 2.1.jpg
- 2/S. Fig. 2.2.jpg
- __MACOSX/2/._S. Fig. 2.2.jpg
- 2/S. Fig. 2.3.jpg
- __MACOSX/2/._S. Fig. 2.3.jpg
