# Supplementary material for: Novel Cell-Penetrating Peptides Derived From Scaffold-Attachment- Factor A Inhibits Cancer Cell Proliferation and Survival
Source: Front Oncol. 2021 Mar 30;11:621825. doi: 10.3389/fonc.2021.621825 (PMC8042391; doi:10.3389/fonc.2021.621825)
Supplement: Supplementary file 3 [file Data_Sheet_3.zip]

Archive with 7 entries (6 files):
- 3/
- 3/.DS_Store
- __MACOSX/3/._.DS_Store
- 3/S. Fig. 3.2.jpg
- __MACOSX/3/._S. Fig. 3.2.jpg
- 3/S. Fig. 3.1.jpg
- __MACOSX/3/._S. Fig. 3.1.jpg
