# Supplementary material for: Novel Cell-Penetrating Peptides Derived From Scaffold-Attachment- Factor A Inhibits Cancer Cell Proliferation and Survival
Source: Front Oncol. 2021 Mar 30;11:621825. doi: 10.3389/fonc.2021.621825 (PMC8042391; doi:10.3389/fonc.2021.621825)
Supplement: Supplementary file 4 [file Data_Sheet_4.zip]

Archive with 43 entries (42 files):
- Data Sheet 4/
- Data Sheet 4/S. Fig. 4.2.2.jpg
- __MACOSX/Data Sheet 4/._S. Fig. 4.2.2.jpg
- Data Sheet 4/S. Fig. 4.2.3.jpg
- __MACOSX/Data Sheet 4/._S. Fig. 4.2.3.jpg
- Data Sheet 4/S. Fig. 4.2.1.jpg
- __MACOSX/Data Sheet 4/._S. Fig. 4.2.1.jpg
- Data Sheet 4/S. Fig. 4.2.4.jpg
- __MACOSX/Data Sheet 4/._S. Fig. 4.2.4.jpg
- Data Sheet 4/.DS_Store
- __MACOSX/Data Sheet 4/._.DS_Store
- Data Sheet 4/S. Fig. 4.2.5.jpg
- __MACOSX/Data Sheet 4/._S. Fig. 4.2.5.jpg
- Data Sheet 4/S. Fig. 4.2.7.jpg
- __MACOSX/Data Sheet 4/._S. Fig. 4.2.7.jpg
- Data Sheet 4/S. Fig. 4.2.6.jpg
- __MACOSX/Data Sheet 4/._S. Fig. 4.2.6.jpg
- Data Sheet 4/S. Fig. 4.2.13.jpg
- __MACOSX/Data Sheet 4/._S. Fig. 4.2.13.jpg
- Data Sheet 4/S. Fig. 4.2.12.jpg
- __MACOSX/Data Sheet 4/._S. Fig. 4.2.12.jpg
- Data Sheet 4/S. Fig. 4.2.10.jpg
- __MACOSX/Data Sheet 4/._S. Fig. 4.2.10.jpg
- Data Sheet 4/S. Fig. 4.2.11.jpg
- __MACOSX/Data Sheet 4/._S. Fig. 4.2.11.jpg
- Data Sheet 4/S. Fig. 4.2.15.jpg
- __MACOSX/Data Sheet 4/._S. Fig. 4.2.15.jpg
- Data Sheet 4/S. Fig. 4.2.14.jpg
- __MACOSX/Data Sheet 4/._S. Fig. 4.2.14.jpg
- Data Sheet 4/S. Fig. 4.2.16.jpg
- __MACOSX/Data Sheet 4/._S. Fig. 4.2.16.jpg
- Data Sheet 4/S. Fig. 4.2.17.jpg
- __MACOSX/Data Sheet 4/._S. Fig. 4.2.17.jpg
- Data Sheet 4/S. Fig. 4.2.18.jpg
- __MACOSX/Data Sheet 4/._S. Fig. 4.2.18.jpg
- Data Sheet 4/S. Fig. 4.1.jpg
- __MACOSX/Data Sheet 4/._S. Fig. 4.1.jpg
- Data Sheet 4/S. Fig. 4.2.8.jpg
- __MACOSX/Data Sheet 4/._S. Fig. 4.2.8.jpg
- Data Sheet 4/S. Fig. 4.3.jpg
- __MACOSX/Data Sheet 4/._S. Fig. 4.3.jpg
- Data Sheet 4/S. Fig. 4.2.9.jpg
- __MACOSX/Data Sheet 4/._S. Fig. 4.2.9.jpg
