# Supplementary material for: Novel Cell-Penetrating Peptides Derived From Scaffold-Attachment- Factor A Inhibits Cancer Cell Proliferation and Survival
Source: Front Oncol. 2021 Mar 30;11:621825. doi: 10.3389/fonc.2021.621825 (PMC8042391; doi:10.3389/fonc.2021.621825)
Supplement: Supplementary file 5 [file Data_Sheet_5.zip]

Archive with 3 entries (2 files):
- 5/
- 5/S.Fig.5.jpg
- __MACOSX/5/._S.Fig.5.jpg
