# Supplementary material for: Novel Cell-Penetrating Peptides Derived From Scaffold-Attachment- Factor A Inhibits Cancer Cell Proliferation and Survival
Source: Front Oncol. 2021 Mar 30;11:621825. doi: 10.3389/fonc.2021.621825 (PMC8042391; doi:10.3389/fonc.2021.621825)
Supplement: Supplementary file 6 [file Data_Sheet_6.zip]

Archive with 43 entries (42 files):
- 6/
- 6/S. Fig. 6.1.5.jpg
- __MACOSX/6/._S. Fig. 6.1.5.jpg
- 6/S. Fig. 6.1.4.jpg
- __MACOSX/6/._S. Fig. 6.1.4.jpg
- 6/S. Fig. 6.1.6.jpg
- __MACOSX/6/._S. Fig. 6.1.6.jpg
- 6/S. Fig. 6.1.3.jpg
- __MACOSX/6/._S. Fig. 6.1.3.jpg
- 6/.DS_Store
- __MACOSX/6/._.DS_Store
- 6/S. Fig. 6.1.2.jpg
- __MACOSX/6/._S. Fig. 6.1.2.jpg
- 6/S. Fig. 6.1.7 .jpg
- __MACOSX/6/._S. Fig. 6.1.7 .jpg
- 6/S. Fig. 6.1.1.jpg
- __MACOSX/6/._S. Fig. 6.1.1.jpg
- 6/S. Fig. 6.1.11.jpg
- __MACOSX/6/._S. Fig. 6.1.11.jpg
- 6/S. Fig. 6.1.10.jpg
- __MACOSX/6/._S. Fig. 6.1.10.jpg
- 6/S. Fig. 6.1.12.jpg
- __MACOSX/6/._S. Fig. 6.1.12.jpg
- 6/S. Fig. 6.1.13.jpg
- __MACOSX/6/._S. Fig. 6.1.13.jpg
- 6/S. Fig. 6.1.17.jpg
- __MACOSX/6/._S. Fig. 6.1.17.jpg
- 6/S. Fig. 6.1.16.jpg
- __MACOSX/6/._S. Fig. 6.1.16.jpg
- 6/S. Fig. 6.1.14.jpg
- __MACOSX/6/._S. Fig. 6.1.14.jpg
- 6/S. Fig. 6.1.15.jpg
- __MACOSX/6/._S. Fig. 6.1.15.jpg
- 6/S. Fig. 6.1.18.jpg
- __MACOSX/6/._S. Fig. 6.1.18.jpg
- 6/S. Fig. 6. 2.jpg
- __MACOSX/6/._S. Fig. 6. 2.jpg
- 6/S. Fig. 6.1.19 .jpg
- __MACOSX/6/._S. Fig. 6.1.19 .jpg
- 6/S. Fig. 6.1.9.jpg
- __MACOSX/6/._S. Fig. 6.1.9.jpg
- 6/S. Fig. 6.1.8.jpg
- __MACOSX/6/._S. Fig. 6.1.8.jpg
