# Supplementary material for: Novel Cell-Penetrating Peptides Derived From Scaffold-Attachment- Factor A Inhibits Cancer Cell Proliferation and Survival
Source: Front Oncol. 2021 Mar 30;11:621825. doi: 10.3389/fonc.2021.621825 (PMC8042391; doi:10.3389/fonc.2021.621825)
Supplement: Supplementary file 7 [file Data_Sheet_7.zip]

Archive with 35 entries (34 files):
- Data Sheet 7/
- Data Sheet 7/.DS_Store
- __MACOSX/Data Sheet 7/._.DS_Store
- Data Sheet 7/S. Fig. 7.9.jpg
- __MACOSX/Data Sheet 7/._S. Fig. 7.9.jpg
- Data Sheet 7/S. Fig. 7.8.jpg
- __MACOSX/Data Sheet 7/._S. Fig. 7.8.jpg
- Data Sheet 7/S. Fig. 7.15.jpg
- __MACOSX/Data Sheet 7/._S. Fig. 7.15.jpg
- Data Sheet 7/S. Fig. 7.14.jpg
- __MACOSX/Data Sheet 7/._S. Fig. 7.14.jpg
- Data Sheet 7/S. Fig. 7.1.jpg
- __MACOSX/Data Sheet 7/._S. Fig. 7.1.jpg
- Data Sheet 7/S. Fig. 7.3.jpg
- __MACOSX/Data Sheet 7/._S. Fig. 7.3.jpg
- Data Sheet 7/S. Fig. 7.16.jpg
- __MACOSX/Data Sheet 7/._S. Fig. 7.16.jpg
- Data Sheet 7/S. Fig. 7.2.jpg
- __MACOSX/Data Sheet 7/._S. Fig. 7.2.jpg
- Data Sheet 7/S. Fig. 7.6.jpg
- __MACOSX/Data Sheet 7/._S. Fig. 7.6.jpg
- Data Sheet 7/S. Fig. 7.13.jpg
- __MACOSX/Data Sheet 7/._S. Fig. 7.13.jpg
- Data Sheet 7/S. Fig. 7.12.jpg
- __MACOSX/Data Sheet 7/._S. Fig. 7.12.jpg
- Data Sheet 7/S. Fig. 7.7.jpg
- __MACOSX/Data Sheet 7/._S. Fig. 7.7.jpg
- Data Sheet 7/S. Fig. 7.5.jpg
- __MACOSX/Data Sheet 7/._S. Fig. 7.5.jpg
- Data Sheet 7/S. Fig. 7.10.jpg
- __MACOSX/Data Sheet 7/._S. Fig. 7.10.jpg
- Data Sheet 7/S. Fig. 7.11.jpg
- __MACOSX/Data Sheet 7/._S. Fig. 7.11.jpg
- Data Sheet 7/S. Fig. 7.4.jpg
- __MACOSX/Data Sheet 7/._S. Fig. 7.4.jpg
